# Supplementary material for: Screening Germplasms and Detecting Quantitative Trait Loci for High Sucrose Content in Soybean
Source: Plants (Basel). 2024 Oct 8;13(19):2815. doi: 10.3390/plants13192815 (PMC11478759; doi:10.3390/plants13192815)
Supplement: Supplementary file 1 [file plants-13-02815-s001.zip]

Archive with 1 entries (1 files):
- plants-3205961-supplementary.pdf
